# Supplementary material for: Valorization of Dried Okara Hydrolysate for Polyhydroxybutyrate Production by Newly Isolated Burkholderia sp. EP10
Source: Bioengineering (Basel). 2026 Mar 9;13(3):313. doi: 10.3390/bioengineering13030313 (PMC13023746; doi:10.3390/bioengineering13030313)
Supplement: Supplementary file 1 [file bioengineering-13-00313-s001.zip]

Archive with 1 entries (1 files):
- bioengineering-4165463-supplementary.pdf
